# Supplementary material for: Increased Levels of Serum IL-15 and TNF-β Indicate the Progression of Human Intracranial Aneurysm
Source: Front Aging Neurosci. 2022 Jun 17;14:903619. doi: 10.3389/fnagi.2022.903619 (PMC9247574; doi:10.3389/fnagi.2022.903619)
Supplement: Supplementary file 1 [file Table_1.XLSX]

## Sheet: Sheet1
Sample	CTACK.(72)	Eotaxin.(43)	Basic.FGF.(44)	G-CSF.(57)	GM-CSF.(34)	GRO-alpha.(61)	HGF.(62)	IFN-a2.(20)	IFN-gamma.(21)	IL-1.alpha.(63)	IL-1.beta.(39)	IL-1.ra.(25)	IL-2.(38)	IL-2.Ralpha.(13)	IL-3.(64)	IL-4.(52)	IL-5.(33)	IL-6.(19)	IL-7.(74)	IL-8.(54)	IL-9.(77)	IL-10.(56)	IL-12(P70).(75)	IL-12(P40).(28)	IL-13.(51)	IL-15.(73)	IL-16.(27)	IL-17.(76)	IL-18.(42)	IP-10.(48)	LIF.(29)	MCP-1.(53)	MCP-3.(26)	M-CSF.(67)	MIF.(35)	MIG.(14)	MIP-1.alpha.(55)	MIP-1.beta.(18)	beta-NGF.(46)	PDGF-BB.(47)	RANTES.(37)	SCF.(65)	SCGF-beta.(78)	SDF-1.alpha.(22)	TNF-alpha.(36)	TNF-beta.(30)	TRAIL.(66)	VEGF.(45)
1	2174.13	161.89	126.73	148.65	5.66	385.38	653.99	31.88	29.29	70.16	10.27	3468.26	19.74	144.74	1.85	5.55	42.24	4.08	20.41	193.34	95	9.9	4.24	389.92	7.48	420.07	1143.89	16.49	1442.75	851.92	273.34	54.64	2.23	169.57	12514	346.12	6.38	101.56	3.21	5080.69	15650.1	149.68	91994.9	1247.78	28.59	75.24	33.16	203.9
2	1194.1	121.65	105.58	126.88	6.79	308.48	527.49	28.68	27.19	59.3	12.1	2208.7	17.7	111.77	1.63	4.26	25.92	2.7	20.41	117.03	82.95	6.87	6.29	290.03	5.7	389.71	479.6	14.07	1303.17	395.72	268.6	32.61	1.3	161.73	3324.15	190.87	5.77	115.08	2.33	2093.43	12863	134.06	104849	1055.61	27.2	65.26	35.74	237.68
3	322.653	11.5614	57.9398	49.8339	3.3147	513.158	843.578	13.8094	17.5041	22.624	32.3214	5236.36	5.66507	79.9993	1.26532	1.97834	0	30.3066	5.50762	146.821	114.388	6.87	2.42067	194.215	0.879604	744.56	2095.63	6.209	203.553	42.2198	74.982	13.7543	0	62.624	43470.1	21.1299	0.8769	33.235	1.61497	12853	23394.2	29.6549	67819.8	456.714	11.8266	101.324	8.50554	247.56
4	1311.2	36.6894	71.2243	83.4298	5.86115	394.326	566.84	19.0519	23.1179	33.5677	5.17236	4336.83	9.73268	99.5105	1.17993	3.34582	0	6.11361	8.54107	20.4285	79.6342	11.42	3.59105	234.876	2.33018	672.404	2513.94	10.0836	284.132	291.327	125.077	25.1419	1.07926	62.2974	23223.6	140.918	4.0922	54.8275	2.22492	2346.69	20677.8	62.5189	83903.6	943.664	11.2135	73.127	22.548	201.589
5	1907.91	188.47	114.36	124.44	6.79	364.19	516.6	34.96	30.35	66.53	11.01	4336.83	19.74	134.9	1.52	4.82	0	3.04	23.06	163.51	90.99	11.42	6.29	340.46	4.53	322.8	2092.68	18.92	1608.3	1101.76	244.76	52.48	3.02	171.68	12257.2	436.63	10.36	118.25	3.21	1026.68	14471	145.53	102323	1405.04	25.79	74.12	44.51	180.01
11	1859.45	98.2489	93.108	142.24	4.3446	240.007	421.129	24.0155	28.3933	42.1147	8.13475	2305.02	17.3292	127.946	1.06855	2.5681	35.4395	3.85902	11.0994	156.057	13.4483	0.647208	5.088	1.20656	2.28707	30.3916	612.08	11.7887	629.882	555.481	10.4434	17.7962	3.122	56.1383	2398.58	140.552	4.94644	38.6256	0.577108	2298.8	19562.6	30.5329	79802.7	206.998	3.47338	54.1978	28.8053	14.0843
12	490.158	84.1795	80.5081	110.655	2.95459	53.5649	454.336	1.49358	20.1033	22.4724	9.78434	178.022	6.51347	23.5167	0.93871	2.28011	16.3549	0.0798272	2.18797	76.4166	35.3584	2.41412	7.548	78.9751	2.67235	104.444	282.711	4.43652	462.841	26.0021	29.5525	8.93329	1.82	66.2141	3042.54	69.4768	4.00606	86.4995	0.601094	1016.45	16078.7	65.8626	1548.13	798.49	19.0639	46.5877	29.8419	19.8609
13	81.1652	33.2099	7.84336	40.2195	2.61085	330.239	442.197	2.07244	3.05951	6.3832	0.993579	1343.59	1.41595	26.9129	0.154431	2.01799	8.46781	5.98783	12.3591	417.874	107.327	4.19429	2.90481	86.9266	0.858415	226.953	515.627	6.89184	637.258	93.4429	83.6165	22.4803	0	29.2528	17302.3	56.5689	0.24558	17.9398	0.982844	2213.29	29242.8	4.57279	52489.8	157.998	16.2092	80.5045	14.869	177.707
14	121.948	15.419	119.855	126.023	9.09723	233.96	859.393	4.44879	9.8399	51.5567	5.66775	5187.13	9.78604	70.3617	2.7126	2.04972	0	6.0786	13.2964	10.3522	7.28755	0.571362	4.30925	223.039	3.37917	811.703	2148.39	1.86778	671.643	37.6255	89.6142	20.1517	1.51097	154.241	12831.2	98.9161	2.44673	67.2745	0.592806	7098.2	25847.2	10.2865	31700.7	641.006	12.3567	6.3289	15.794	198.34
15	639.933	5.63242	54.1607	39.7625	1.38858	348.624	84.928	17.7275	28.714	63.1632	3.26559	1953.45	3.18499	87.3242	0.636238	2.7858	0	2.65242	3.44297	117.162	26.3005	8.64029	7.548	190.715	3.66519	44.5142	599.523	4.77079	600.457	253.641	83.056	12.0848	4.228	13.0585	11344.1	346.187	4.07135	49.1636	0.552076	575.497	18088.8	63.7181	18357.5	1384.93	6.46105	41.3631	32.6508	5.02583
26	1460.53	76.5585	84.6096	175.396	7.58286	65.1658	728.942	27.0002	5.30334	97.2736	5.75313	3425.98	7.42005	48.2774	0.415482	1.35892	18.8136	1.28426	43.903	46.8746	23.6569	1.04645	8.9856	30.5952	4.35957	120.892	1294.85	20.8217	2910.7	138.598	20.5558	18.4599	7.8624	55.5213	7296.55	135.385	1.58427	4.76581	1.88296	2180.53	14364.3	141.71	52579.1	368.171	0.42648	10.8625	6.62727	81.9632
27	595.12	22.7436	57.7707	16.1529	0.646587	85.2941	429.888	18.5568	3.84829	9.51853	10.2993	2260.45	1.34334	86.1513	1.22864	1.722	22.0818	2.22569	4.98915	298.161	33.096	8.27037	5.2632	222.293	1.37628	312.732	571.732	10.9355	1190.99	213.664	163.37	22.7667	3.15	49.0065	14870	148.463	2.65162	5.39725	0.765864	830.641	16909.6	41.1049	51984.3	319.231	19.0927	47.1489	3.83171	98.0043
28	1315.76	23.8032	28.4548	26.4034	2.98954	227.077	203.679	19.6686	19.7675	14.4708	40.2735	127.211	25.9005	30.2253	1.50078	4.57509	128.643	7.88082	6.23742	51.4233	76.4202	4.09818	6.9564	45.0009	1.58351	586.254	230.125	15.9799	1612.03	629.575	313.871	6.43197	6.8068	154.727	35473.4	39.4765	0.237374	70.1948	3.71378	696.109	25471.7	5.35545	14353.2	1750.58	14.0841	46.1976	41.3917	22.8103
29	43.1496	142.738	23.2521	96.0664	5.99619	217.234	176.78	24.3579	22.3201	6.0458	8.67497	1309.04	0.74282	73.6665	1.38012	3.09917	16.7232	0.650454	19.6997	143.699	39.8495	4.75074	7.0176	47.132	1.15662	427.841	1141.78	6.47455	227.442	831.797	106.226	6.12575	3.3824	81.9527	14741.6	27.799	2.87293	42.471	1.3755	1446.73	18611.6	15.409	40707	891.893	11.8651	9.90534	29.166	110.094
30	383.741	101.122	11.7965	223.415	1.48494	377.7	398.335	39.4889	178.362	35.3536	12.4772	2176.03	6.69983	22.4298	2.07279	4.11909	0	4.35044	20.0779	1786.97	77.6587	4.38602	7.63164	173.899	2.18759	114.188	342.161	12.7679	408.88	271.489	134.868	445.245	4.98162	6.50191	5598.26	79.7338	7.07499	0.29362	0.0628121	1052.58	18416.3	50.9908	54907.9	999.263	6.09155	89.4127	46.8068	205.656
31	1531.45	94.79	103.22	310.89	5.21	1610.58	787.29	32.86	84.6	112.58	10.16	2726.48	17.44	175.42	1.66	3.38	188.05	9.86	0	31.21	601.42	12.91	7.49	61.92	2.33	662.51	1173.9	14.43	1007.89	975.06	190.91	38.73	6.19	162.08	7014.73	680.35	4.79	341.4	46.36	3329.59	22382.9	136.27	156467	2707.9	69.91	98.484	136.05	745.77
32	1013.23	287.63	132.42	302.26	6.08	1640.9	1262.56	38.28	109.48	127.96	11.33	4872.47	12.79	182.57	3.06	4.68	110.7	15.45	17.22	115.67	582.82	11.24	3.3	201.57	3.12	381.81	1358.04	15.74	2277.38	1363.85	242.14	132.69	13.03	356.43	6431.42	1203.51	4.92	320.55	42	5781.61	19947.8	178.66	150277	2650.46	65.51	101.534	147.99	770.17
33	1205.96	205.47	111.09	333.63	5.21	1524.68	1435.74	29.97	115.98	109.48	13.24	6523.14	12.79	189.67	0.55	4.34	31.32	43.92	10.26	247.75	441.99	12.91	4.71	218.97	3.87	614.62	1772.04	18.34	904.97	1899.93	208.2	22.87	12.04	217.63	9937.73	938.34	5.06	317.21	45.39	4135.75	19665.3	225.86	182277	2608.66	38	85.524	136.05	663.34
34	1051.4	230.85	88.9	509.54	8.42	1440.24	848.19	16.26	99.63	71.54	2.57	277.358	13.83	131.45	2.38	3.13	0	3.28	17.22	771.16	606.99	11.24	10.21	146.57	2.33	925.86	1113.22	10.47	750.91	1283.16	146.52	87.57	8.76	132.53	9746.18	529.81	8.24	360.32	50.71	3695.59	22136.3	180.71	114035	2800.07	27.64	97.214	125.44	820.73
35	1652.22	253.75	105.89	344.85	6.08	1543.22	830.86	26.91	106.21	121.83	121.33	2687.38	11.75	170.63	1.4	3.38	214.87	6.35	10.26	177.4	549.26	11.24	9.3	1.04	4.05	416.38	1116.05	15.74	1016.01	1386.95	190.91	92.36	8.76	219.61	5528.8	333.46	5.92	333	51.67	1770.98	19387.6	163.53	130280	3363.75	56.57	94.674	142.45	592.6
46	1379.62	159.81	165.956	482.79	12.796	2487.59	2010.04	41.958	171.402	179.144	25.116	5302.44	22.26	211.75	5.488	5.082	224.868	13.804	8.694	1225.45	867.986	18.074	13.02	257.25	2.072	959.672	2751.69	23.856	2694.12	389.172	315.378	48.79	16.856	401.506	24586.1	309.358	8.61	497.63	72.338	8444.1	32177	132.146	191659	3788.62	16.559	73.563	188.202	1185.59
47	1174.5	175.364	151.928	352.912	4.508	1760.91	1229.73	33.124	113.708	126.98	26.236	3817.07	13.496	201.432	1.96	3.262	0	5.572	19.418	92.456	719.166	8.68	3.948	1.456	3.262	0	1663.14	16.52	1803.27	3545.35	255.038	79.478	13.874	374.22	7535.5	495.852	6.51	396.662	51.982	3332.18	21282.6	134.218	183899	3686.27	47.052	63.6034	143.486	448.714
48	1449.62	143.402	155.526	513.856	7.294	2393.94	1624.28	46.004	153.272	204.666	32.816	6537.97	23.702	265.538	2.506	5.082	165.228	1.414	16.954	619.612	802.914	13.398	3.948	306.558	3.262	671.328	3973.8	25.676	3519.18	3994.7	291.48	143.08	13.874	526.316	31809.7	1059.16	10.766	553.364	76.384	7899.09	31405.6	194.74	166880	3588.68	8.078	74.0978	210.49	900.97
49	1961.39	321.062	130.732	866.488	7.91	2335.63	1114.44	33.124	130.2	144.55	14.77	3408.01	13.496	187.53	3.332	4.382	123.564	5.082	19.418	1926.93	901.712	13.398	7.91	257.25	3.262	1109.43	1572.37	18.368	1091.64	1515.64	217.77	158.69	12.264	196.546	16578.1	841.33	20.3	542.682	61.516	4809.56	28304.5	150.64	143120	4285.06	2.348	76.2328	217.042	982.828
50	541.24	86.814	132.762	783.818	21.504	0	1126.66	0	61.768	122.542	4.802	2907.98	5.95	191.016	6.636	1.512	0	4.34	0	31.402	415.898	3.878	0	1.456	2.072	1021.61	1043.29	12.782	839.37	386.344	139.804	48.79	0	256.2	230.846	265.65	3.136	230.342	26.348	1660.62	2582.24	111.202	53124.9	2350.64	39.494	33.5566	26.852	4211.72
51	1715.22	106.165	115.606	348.197	5.8352	1803.85	881.765	36.8032	94.752	126.09	22.7584	3053.66	19.5328	196.47	1.8592	3.7856	210.616	11.0432	0	34.9552	673.59	14.4592	8.3888	69.3504	2.6096	742.011	1314.77	16.1616	1128.84	1092.07	213.819	43.3776	6.9328	181.53	7856.5	761.992	5.3648	382.368	51.9232	3729.14	25068.8	152.622	175243	3032.85	15.9395	140.34	152.376	835.262
52	1134.82	322.146	148.31	338.531	6.8096	1837.81	1414.07	42.8736	122.618	143.315	14.9648	5457.17	14.3248	204.478	3.4272	5.2416	123.984	17.304	19.2864	129.55	652.758	12.5888	3.696	225.758	3.4944	427.627	1521	17.6288	2550.67	1527.51	271.197	148.613	14.5936	399.202	7203.19	1347.93	5.5104	359.016	47.04	6475.4	22341.5	200.099	168311	2968.52	21.2252	205.606	165.749	862.59
53	1350.68	230.126	124.421	373.666	5.8352	1707.64	1608.03	33.5664	129.898	122.618	12.7744	7305.92	14.3248	212.43	0.616	4.8608	35.0784	49.1904	11.4912	277.48	495.029	14.4592	5.2752	245.246	4.3344	688.374	1984.68	20.5408	1013.57	2127.92	233.184	25.6144	13.4848	243.746	11130.3	1050.94	5.6672	355.275	50.8368	4632.04	22025.2	252.963	204151	2921.7	123.12	237.329	152.376	742.941
54	1177.57	258.552	99.568	570.685	9.4304	1613.07	949.973	18.2112	111.586	80.1248	12.7792	3106.41	15.4896	147.224	2.6656	3.5056	0	3.6736	19.2864	863.699	679.829	12.5888	11.4352	164.158	2.6096	1036.96	1246.81	11.7264	841.019	1437.14	164.102	98.0784	9.8112	148.434	10915.7	593.387	9.2288	403.558	56.7952	4139.06	24792.7	202.395	127720	3136.08	3.16354	269.769	140.493	919.218
55	1850.49	284.2	118.597	386.232	6.8096	1728.41	930.563	30.1392	118.955	136.45	16.9648	3009.87	13.16	191.106	1.568	3.7856	240.654	7.112	11.4912	198.688	615.171	12.5888	10.416	1.1648	4.536	466.346	1249.98	17.6288	1137.93	1553.38	213.819	103.443	9.8112	245.963	6192.26	373.475	6.6304	372.96	57.8704	1983.5	21714.1	183.154	145913	3767.4	1.83287	262.72	159.544	663.712
61	1500.82	92.8942	101.156	304.672	5.1058	1578.37	771.544	32.2028	82.908	110.328	19.9136	2671.95	17.0912	171.912	1.6268	3.3124	184.289	9.6628	0	30.5858	589.392	12.6518	7.3402	60.6816	2.2834	649.26	1150.42	14.1414	987.732	955.559	187.092	37.9554	6.0662	158.838	6874.44	666.743	4.6942	334.572	45.4328	3263	21935.2	133.545	153338	2653.74	22.9803	65.4919	133.329	730.855
63	2240.97	157.419	345.839	749.282	13.7177	9.56652	630.44	166.68	7.72295	200.359	2.91853	15345.1	6.26587	29.5329	0.0931817	2.58869	83.616	0.214399	390.789	12.4578	9.28795	0.903769	16.3322	11.1105	63.2532	640.906	1975.45	62.0717	22427.8	14.287	6.0342	19.1966	0	117.058	8094.56	311.165	0.57505	0.397868	2.45919	1794.22	10686.4	265.115	32806.4	1622.1	0.00597579	2.70445	10.3511	2477.43
64	1645.23	64.3537	35.7773	70.9643	7.24482	767.235	1456.75	7.55953	6.29447	81.6253	19.6014	8322.03	15.1871	136.403	3.20197	1.23296	0	13.2962	8.52491	304.843	104.145	2.09423	17.388	145.619	0.519336	39.4131	1466.95	12.0721	652.906	2323.88	121.03	30.6814	7.35	45.5157	11368	101.811	7.54391	98.6684	2.49191	4580.26	33372.2	130.921	145650	144.432	0.576666	75.4084	7.33372	4.68683
65	2144.03	132.706	144.508	435.246	7.294	2254.81	1102.21	46.004	118.44	157.612	28.448	3817.07	24.416	245.588	2.324	4.732	263.27	13.804	0	43.694	841.988	18.074	10.486	86.688	3.262	927.514	1643.46	20.202	1411.05	1365.08	267.274	54.222	8.666	226.912	9820.62	952.49	6.706	477.96	64.904	4661.43	31336	190.778	219054	3791.06	132.829	935.598	190.47	1044.08
66	571.863	172.541	29.148	147.783	66.7038	259.565	555.126	128.183	430.335	93.8517	15.2749	3430.71	59.8001	263.577	79.7151	0.16921	5774.39	234.147	9.66191	26.8204	1587.69	0.0449185	1261.15	2637.79	228.631	94.6295	82.1886	31.6208	1390.06	818.715	187.572	58.9132	11.2014	134.172	2934.38	23.4156	3.52829	20.763	44.0144	502.407	15503.6	2.59585	90117.7	2920.71	618.171	175.084	3.04348	172.31
67	2603.22	137.548	130.351	199.136	6.08244	336.01	589.581	33.6217	39.7506	58.9606	11.3886	3227.02	24.2609	179.125	1.49597	3.59534	49.6154	5.40263	15.5392	218.479	18.8276	0.906092	7.1232	1.68919	3.2019	42.5482	856.912	16.5041	881.834	777.673	14.6207	24.9147	4.3708	78.5936	3358.01	196.773	6.92502	54.0758	0.807951	3218.32	27387.7	42.746	111724	289.798	4.86273	75.8769	40.3274	19.7181
68	1697.99	357.22	183.62	214.56	9.43	431.79	946.93	55.6	43.98	131.86	24.99	5706.64	34.5	209.5	2.95	6.67	16.08	8.14	51.46	179.53	126.76	9.9	8.32	565.2	8.34	357.44	1849.84	28.67	6664.45	829.1	403.35	64.04	6.24	482.24	12410.8	277.56	6	173.49	3.78	3050.51	12768.3	201.05	109850	1322.22	49.54	83.6	57.72	226.65
69	1162.55	153.19	128.05	205.28	9.93	692.91	815.26	39.4	33.5	81.02	20.91	2646.51	22.46	167.56	2.07	5.28	28.31	3.74	28.17	533.86	146.39	14.49	7.31	454.65	6.15	685.02	2770.02	18.92	2848.99	829.91	320.35	82.56	3.75	248.11	25998.5	374.98	17.04	171.14	3.35	3191.85	22546.2	135.1	99645.2	1199.62	39.54	103.26	55.36	269.54
70	1428.94	117.15	133.26	109.68	5.66	488.61	1109.65	39.4	35.6	88.28	14.62	5043.12	25.15	154.54	2.51	5.19	89.96	9.81	20.41	285.03	106.97	8.38	5.27	454.65	4.29	599.03	2181.73	20.13	2074.08	1138.28	292.23	26.69	4.42	220.02	43692.9	472.92	9.3	118.46	3.49	2055.5	18524.8	147.61	120092	1621.03	46.23	89.76	45.74	259.1
71	1387.21	200.93	102.54	195.97	9.93	476.06	1081.42	34.2	31.4	73.78	15.15	2857.13	19.06	177.28	2.07	4.63	16.08	6.46	25.64	453.43	118.87	6.87	7.31	373.53	5.24	621.35	2602.21	22.57	760.39	1128.42	254.32	59.4	3.02	110.22	30115.9	230.57	7.42	78.61	3.78	2134.98	18611.6	66.84	111416	1693.04	22.97	87.52	52.39	292.42
72	1640.16	386.51	143.29	258.12	6.79	524.57	779.54	51.08	372.69	95.53	24.99	3128.69	19.74	174.04	2.73	5.55	0	5.45	49.25	2342.97	158.1	11.42	7.31	389.92	7.91	576.07	1526.14	21.35	751.01	796.47	263.85	2919.05	4.09	135.74	6910.6	513.98	18.1	145.69	3.49	4924.23	16934.5	133.01	102323	1370.65	21.54	131.66	71.56	240.4
73	1418.52	402.682	185.388	423.164	8.512	2297.26	1767.58	53.592	153.272	179.144	31.724	6821.46	17.906	255.598	4.284	6.552	154.98	21.63	24.108	161.938	815.948	15.736	4.62	282.198	4.368	534.534	1901.26	22.036	3188.33	1909.39	338.996	185.766	18.242	499.002	9003.99	1684.91	6.888	448.77	58.8	8094.25	27926.9	250.124	210388	3710.64	176.877	1370.71	207.186	1078.24
74	1688.34	287.658	155.526	467.082	7.294	2134.55	2010.04	41.958	162.372	153.272	37.072	9132.4	17.906	265.538	0.77	6.076	43.848	61.488	14.364	346.85	618.786	18.074	6.594	306.558	5.418	860.468	2480.86	25.676	1266.96	2659.9	291.48	32.018	16.856	304.682	13912.8	1313.68	7.084	444.094	63.546	5790.05	27531.5	316.204	255188	3652.12	102.6	1582.19	190.47	928.676
75	1471.96	323.19	124.46	713.356	11.788	2016.34	1187.47	22.764	139.482	100.156	23.996	3883.01	19.362	184.03	3.332	4.382	0	4.592	24.108	1079.62	849.786	15.736	14.294	205.198	3.262	1296.2	1558.51	14.658	1051.27	1796.42	205.128	122.598	12.264	185.542	13644.7	741.734	11.536	504.448	70.994	5173.83	30990.8	252.994	159649	3920.1	263.628	1798.46	175.616	1149.02
76	2313.11	355.25	148.246	482.79	8.512	2160.51	1163.2	37.674	148.694	170.562	31.724	3762.33	16.45	238.882	1.96	4.732	300.818	8.89	14.364	248.36	768.964	15.736	13.02	1.456	5.67	582.932	1562.47	22.036	1422.41	1941.73	267.274	129.304	12.264	307.454	7740.32	466.844	8.288	466.2	72.338	2479.37	27142.7	228.942	182392	4709.25	152.739	1751.47	199.43	829.64
77	588.19	101.015	96.6097	132.786	3.54551	64.2779	545.203	1.79229	24.1239	26.9669	11.7412	2793.63	7.81617	28.22	1.12645	2.73613	19.6258	0.0957927	2.62556	91.6999	42.4301	2.89695	9.0576	94.7701	3.20682	125.333	339.253	5.32382	555.409	31.2026	35.463	10.72	2.184	79.4569	3651.04	83.3721	4.80727	103.799	0.721312	1219.74	19294.5	79.0351	1857.76	958.188	22.8767	55.9053	35.8103	23.833
78	1622.81	85.065	94.0107	194.885	8.4254	72.4065	809.936	30.0003	5.8926	108.082	6.39236	3806.64	8.24451	53.6416	0.461647	1.50991	20.904	1.42696	48.7811	52.0829	26.2855	1.16272	9.984	33.9947	4.84397	134.324	1438.72	23.1353	3234.11	153.997	22.8398	20.511	8.736	61.6903	8107.28	150.428	1.7603	5.29535	2.09218	2422.81	15960.4	157.456	58421.3	409.079	0.473867	12.0694	7.36363	91.0702
79	991.867	37.9061	96.2846	26.9214	1.07764	142.157	716.479	30.9281	6.41382	15.8642	0.498871	100.754	2.23889	143.586	2.04774	2.87001	36.803	3.70948	8.31525	496.935	55.16	13.784	8.772	370.488	2.29381	521.221	952.886	18.2258	1984.99	356.106	272.284	37.9445	5.25	81.6774	24783.3	247.438	4.41937	8.99541	1.27644	1384.4	28182.7	68.5081	86640.5	532.052	31.8212	78.5814	6.38618	163.34
80	1196.15	21.6393	25.868	24.003	2.71776	206.433	185.163	17.8805	17.9705	13.1553	0.24864	1427.52	23.5459	27.4776	1.36434	4.15917	116.948	7.16438	5.67038	46.7485	69.4729	3.72562	6.324	40.9099	1.43955	532.958	209.205	14.5271	1465.48	572.341	285.337	5.84725	6.188	140.661	32248.5	35.8877	0.215795	63.8135	3.37616	632.827	23156.1	4.8686	13048.4	1591.44	12.8038	41.9978	37.6288	20.7366
81	53.937	178.422	29.0651	120.083	7.49524	271.543	220.975	30.4474	27.9002	7.55726	10.8437	1636.3	0.928525	92.0831	1.72515	3.87396	20.904	0.813068	24.6247	179.624	49.8119	5.93843	8.772	58.915	1.44578	534.801	1427.23	8.09318	284.302	1039.75	132.782	7.65719	4.228	102.441	18427	34.7488	3.59116	53.0887	1.71938	1808.41	23264.5	19.2612	50883.7	1114.87	14.8314	12.3817	36.4575	137.618
82	441.082	116.232	13.5592	256.799	1.70683	434.138	457.856	45.3896	205.014	40.6363	1.43416	2501.19	7.70096	25.7813	2.38252	4.73458	0	5.00051	23.078	2053.99	89.2629	5.0414	8.772	199.884	2.51448	131.25	393.289	14.6758	469.976	312.056	155.021	511.776	5.726	7.47346	6434.78	91.6481	8.13217	0.337494	0.0721978	1209.86	21168.1	58.6101	63112.5	1148.58	7.00179	102.773	53.8009	236.386
83	2863.55	151.303	143.386	219.049	6.69069	369.611	648.539	36.9839	43.7256	64.8566	12.5275	3549.73	26.6869	197.037	1.64556	3.95487	54.5769	5.9429	17.0931	240.327	20.7103	0.996701	7.83552	1.85811	3.52209	46.803	942.603	18.1545	970.018	855.441	16.0828	27.4061	4.80788	86.4529	3693.82	216.45	7.61752	59.4834	0.888746	3540.15	30126.4	47.0206	122896	318.778	5.34901	83.4646	44.3601	21.6899
84	576.657	99.0347	94.7154	130.182	3.47599	63.0175	534.513	1.75715	23.6509	26.4381	11.511	9781.79	7.66291	27.6667	1.10436	2.68248	19.241	0.0939144	2.57408	89.9019	41.5981	2.84014	8.88	92.9119	3.14394	122.875	332.601	5.21943	544.518	30.5907	34.7677	10.5098	2.14118	77.8989	3579.45	81.7374	4.71301	101.764	0.707169	1195.82	18916.1	77.4854	1821.34	939.4	22.4281	54.8091	35.1081	23.3657
85	129.864	53.1359	12.5494	64.3512	4.17736	528.383	707.516	3.3159	4.89521	10.2131	1.2959	2149.75	2.26552	43.0606	0.247089	3.22878	13.5485	9.58052	19.7745	668.599	171.723	6.71087	4.64769	139.082	1.37346	363.125	825.003	11.0269	1019.61	149.509	133.786	35.9686	0	46.8045	27683.7	90.5103	0.392928	28.7036	1.57255	3541.27	46788.4	7.31647	83983.7	252.796	25.9348	128.807	23.7904	284.331
86	134.143	16.9608	131.84	138.625	10.007	257.356	945.332	4.89367	10.8239	56.7124	6.23453	5705.84	10.7646	77.3979	2.98386	2.25469	0	6.68646	14.6261	11.3874	8.0163	0.628498	4.74018	245.343	3.71709	892.873	2363.22	2.05456	738.807	41.388	98.5757	22.1669	1.66206	169.665	14114.3	108.808	2.69141	74.0019	0.652087	7808.02	28431.9	11.3152	34870.8	705.107	13.5924	6.96179	17.3734	218.174
87	831.913	7.32215	70.409	51.6913	1.80516	453.212	110.406	23.0457	37.3282	82.1122	4.24526	2539.49	4.14048	113.522	0.827109	3.62155	0	3.44814	4.47586	152.31	34.1906	11.2324	9.8124	247.93	4.76475	57.8685	779.38	6.20202	780.594	329.734	107.973	15.7102	5.4964	16.9761	14747.3	450.043	5.29275	63.9127	0.717699	748.146	23515.4	82.8336	23864.8	1800.41	8.39936	53.772	42.446	6.53357
88	136.358	55.7927	13.1768	67.5688	4.38622	554.802	742.891	3.48169	5.13997	10.7238	1.36069	2257.24	2.3788	45.2136	0.259444	3.39022	14.2259	10.0595	20.7632	702.029	180.31	7.04641	4.88008	146.037	1.44214	381.281	866.254	11.5783	1070.59	156.984	140.476	37.767	0	49.1448	29067.9	95.0358	0.412575	30.1388	1.65118	3718.33	49127.8	7.68229	88182.9	265.436	27.2315	135.248	24.9799	298.547
89	1149.68	133.175	138.297	402.325	10.6633	2072.99	1675.03	34.965	142.835	149.287	20.93	418.703	18.55	176.458	4.57333	4.235	187.39	11.5033	7.245	1021.21	723.322	15.0617	10.85	214.375	1.72667	799.727	2293.07	19.88	2245.1	324.31	262.815	40.6583	14.0467	334.588	20488.4	257.798	7.175	414.692	60.2817	7036.75	26814.2	110.122	159716	3157.19	105.466	613.025	156.835	987.992
90	1196.73	4055.44	336.877	801.287	23.6201	2554.22	5478.68	83.1191	920.88	289.673	324.594	3061.49	14.5688	424.849	15.4406	14.6931	0	24.9458	0	19760.4	840.715	19.6721	5.37317	5372.68	13.1683	333.12	6591.69	42.262	13064.3	6774.82	601.603	2370.26	85.3599	2210.49	12244.3	3561.54	19.3279	551.703	74.1697	17363.4	23872.7	299.916	270620	4542.47	209.152	1699.82	278.692	920.147
91	903.463	134.895	116.868	271.471	3.46769	1354.54	945.948	25.48	87.4677	97.6769	20.1815	2936.21	10.3815	154.948	1.50769	2.50923	0	4.28615	14.9369	71.12	553.205	6.67692	3.03692	1.12	2.50923	0	1279.34	12.7077	1387.13	2727.19	196.183	61.1369	10.6723	287.862	5796.54	381.425	5.00769	305.125	39.9862	2563.22	16371.2	103.245	141461	2835.59	66.9631	489.257	110.374	345.165
92	1250.68	77.4118	84.2963	253.893	4.25483	1315.31	642.953	26.8357	69.09	91.9403	16.5947	2226.63	14.2427	143.26	1.35567	2.76033	153.574	8.05233	0	25.4882	491.16	10.5432	6.11683	50.568	1.90283	541.05	958.685	11.7845	823.11	796.299	155.91	31.6295	5.05517	132.365	5728.7	555.619	3.91183	278.81	37.8607	2719.17	18279.3	111.287	127781	2211.45	77.4836	545.765	111.108	609.045
93	268.286	33.9217	263.68	277.251	20.0139	514.712	1890.66	9.78733	21.6478	113.425	12.4691	11411.7	21.5293	154.796	5.96773	4.50938	0	13.3729	29.2521	22.7749	16.0326	1.257	9.48036	490.687	7.43417	1785.75	4726.45	4.10912	1477.61	82.776	197.151	44.3338	3.32413	339.33	28228.6	217.615	5.38282	148.004	1.30417	15616	56863.9	22.6303	69741.6	1410.21	27.1848	13.9236	34.7468	436.347
94	756.285	6.6565	64.0081	46.9921	1.64105	412.011	100.369	20.9507	33.9347	74.6474	3.85933	2308.63	3.76407	103.201	0.751917	3.29231	0	3.13467	4.06896	138.464	31.0824	10.2113	8.92036	225.391	4.33159	52.6077	708.527	5.6382	709.631	299.758	98.1571	14.282	4.99673	15.4328	13406.7	409.13	4.81159	58.1024	0.652454	680.133	21377.6	75.3032	21695.2	1636.74	7.63578	48.8837	38.5873	5.93961
95	1377.85	72.225	79.8204	165.468	7.15364	61.4772	687.681	25.4719	5.00315	91.7676	5.42748	3232.05	7.00005	45.5447	0.391965	1.282	17.7487	1.21157	41.4179	44.2213	22.3179	0.987219	8.47698	28.8634	4.1128	114.049	1221.55	19.6431	2745.94	130.753	19.3922	17.415	7.41736	52.3786	6883.54	127.722	1.4946	4.49605	1.77638	2057.1	13551.3	133.689	49603	347.331	0.40234	10.2476	6.25214	77.3238
96	714.144	27.2924	69.3249	19.3834	0.775904	102.353	515.865	22.2682	4.61795	11.4222	0.359187	2372.54	1.612	103.382	1.47437	2.0664	26.4982	2.67082	5.98698	357.793	39.7152	9.92445	6.31584	266.751	1.65154	375.279	686.078	13.1226	1429.19	256.396	196.044	27.32	3.78	58.8077	17844	178.155	3.18194	6.4767	0.919037	996.769	20291.6	49.3259	62381.2	383.078	22.9113	56.5786	4.59805	117.605
98	985.44	114.15	118.54	344.85	9.14	1776.85	1435.74	29.97	122.43	127.96	8.97	3787.46	15.9	151.25	3.92	3.63	160.62	9.86	6.21	875.32	619.99	12.91	9.3	183.75	1.48	685.48	1965.49	17.04	1924.37	277.98	225.27	34.85	12.04	286.79	17561.5	220.97	6.15	355.45	51.67	6031.5	22983.6	94.39	136899	2706.16	66.61	525.45	134.43	846.85
99	838.93	125.26	108.52	252.08	3.22	1257.79	878.38	23.66	81.22	90.7	9.37	2726.48	9.64	143.88	1.4	2.33	0	3.98	13.87	66.04	513.69	6.2	2.82	1.04	2.33	0	1187.96	11.8	1288.05	2532.39	182.17	56.77	9.91	267.3	5382.5	354.18	4.65	283.33	37.13	2380.13	15201.8	95.87	131356	2633.05	62.18	454.31	102.49	320.51
101	1400.99	229.33	93.38	618.92	5.65	1668.31	796.03	23.66	93	103.25	10.55	2434.29	9.64	133.95	2.38	3.13	88.26	3.63	13.87	1376.38	644.08	9.57	5.65	183.75	2.33	792.45	1123.12	13.12	779.74	1082.6	155.55	113.35	8.76	140.39	11841.5	600.95	14.5	387.63	43.94	3435.4	20217.5	107.6	102228	3060.76	58.82	544.52	155.03	702.02
102	386.6	62.01	94.83	559.87	15.36	0	804.76	0	44.12	87.53	3.43	2077.13	4.25	136.44	4.74	1.08	0	3.1	0	22.43	297.07	2.77	0	1.04	1.48	729.72	745.21	9.13	599.55	275.96	99.86	34.85	0	183	164.89	189.75	2.24	164.53	18.82	1186.16	1844.46	79.43	37946.3	1679.03	28.21	239.69	19.18	3008.37
103	1786.69	110.588	120.423	362.705	6.07833	1879.01	918.505	38.3367	98.7	131.343	23.7067	3180.89	20.3467	204.657	1.93667	3.94333	219.392	11.5033	0	36.4117	701.657	15.0617	8.73833	72.24	2.71833	772.928	1369.55	16.835	1175.87	1137.57	222.728	45.185	7.22167	189.093	8183.85	793.742	5.58833	398.3	54.0867	3884.52	26113.3	158.982	182545	3159.22	110.691	779.665	158.725	870.065
105	1534.86	261.507	141.387	424.62	6.63091	1940.5	1827.31	38.1436	147.611	139.338	33.7018	8302.18	16.2782	241.398	0.7	5.52364	39.8618	55.8982	13.0582	315.318	562.533	16.4309	5.99455	278.689	4.92545	782.244	2255.32	23.3418	1151.78	2418.09	264.982	29.1073	15.3236	276.984	12648	1194.25	6.44	403.722	57.7691	5263.68	25028.6	287.458	231989	3320.11	93.2727	1438.36	173.155	844.251
106	1226.63	269.325	103.717	594.463	9.82333	1680.28	989.555	18.97	116.235	83.4633	19.9967	3235.84	16.135	153.358	2.77667	3.65167	0	3.82667	20.09	899.687	708.155	13.1133	11.9117	170.998	2.71833	1080.17	1298.76	12.215	876.062	1497.02	170.94	102.165	10.22	154.618	11370.5	618.112	9.61333	420.373	59.1617	4311.52	25825.7	210.828	133041	3266.75	219.69	1498.72	146.347	957.518
110	1317.83	130.365	141.387	467.142	6.63091	2176.31	1476.62	41.8218	139.338	186.06	29.8327	5943.61	21.5473	241.398	2.27818	4.62	150.207	1.28545	15.4127	563.284	729.922	12.18	3.58909	278.689	2.96545	610.298	3612.55	23.3418	3199.25	3631.55	264.982	130.073	12.6127	478.469	28917.9	962.869	9.78727	503.058	69.44	7180.99	28550.6	177.036	151709	3262.43	73.4364	673.616	191.355	819.064
111	1253.11	22.6697	27.0998	25.146	2.84718	216.264	193.98	18.732	18.8262	13.7817	0.26048	1495.5	24.6671	28.786	1.42931	4.35723	122.517	7.50554	5.9404	48.9746	72.7812	3.90303	6.62514	42.858	1.5081	558.337	219.167	15.2189	1535.26	599.595	298.924	6.12569	6.48267	147.359	33784.2	37.5967	0.226071	66.8522	3.53693	662.961	24258.7	5.10043	13669.8	1667.22	13.4135	43.9977	39.4207	21.7241
112	1799.44	294.552	119.938	794.943	7.25688	2142.78	1022.42	30.389	119.45	132.615	13.5505	3126.61	12.3817	172.046	3.05688	4.02018	113.361	4.66239	17.8147	1767.83	827.259	12.2917	7.25688	236.009	2.99266	1017.83	1442.54	16.8514	1001.5	1390.5	199.789	145.587	11.2514	180.317	15209.3	771.862	18.6239	497.873	56.4367	4412.44	25967.5	138.202	131302	3931.25	82.348	762.328	217.042	982.828
113	568.302	91.1547	139.4	823.009	22.5792	0	1183	0	64.8564	128.669	5.0421	3103.38	6.2475	200.567	6.9678	1.5876	0	4.557	0	32.9721	436.693	4.0719	0	1.5288	2.1756	1072.69	1095.46	13.4211	881.338	405.661	146.794	51.2295	0	269.01	242.388	278.933	3.2928	241.859	27.6654	1743.66	2711.36	116.762	55781.1	2468.17	41.4687	352.344	28.1946	4422.3
114	16693.7	203.712	196.394	173.992	1.22824	6751.61	2600.1	0	156.685	248.029	45.2353	1108.24	100.192	218.986	0.984143	23.1799	718.965	0	0	6.20847	1443.15	84.2366	16.6752	5161.27	3.262	340.7	6724.96	34.458	4765.7	2917.47	510.968	55.5854	7.12384	333.707	0	1784.41	10.6717	869.574	114.365	12770.5	333414	437.665	845340	5273.85	354.103	2494.4	1973.61	142.677
116	2527.19	1164.29	244.294	243.741	6.42894	2632.66	3411.26	101.862	180.432	236.347	63.448	34881.4	14.4036	429.771	6.09723	8.44721	353.301	114.446	34.2807	15.8607	893.171	15.736	1.18278	106.698	5.849	257.544	2504.93	24.0365	6841.97	3946.36	378.688	568.874	25.4217	1216.55	4939.25	4990.92	2.95973	465.801	52.7129	16097.5	25931.9	415.308	287902	5327.75	359.388	2694.08	190.208	1605.96
117	1343	302.065	171.931	618.187	7.294	2255.35	4293.33	41.958	198.943	145.07	22.4767	36953.2	16.5595	527.212	0.138399	6.41602	34.2645	4656.13	8.55834	2753.35	521.007	11.9537	3.04189	365.317	4.95689	3835.1	6629.13	28.7308	1529.54	5281.36	350.038	12.5515	18.4497	504.78	42911.1	2167.91	10.0406	460.423	72.8924	16427.3	27949.9	599.294	415659	3324.06	116.756	3747.22	257.256	998.975
118	1103.69	127.848	132.765	386.232	10.2368	1990.07	1608.03	33.5664	137.122	143.315	13.6032	4241.96	17.808	169.4	4.3904	4.0656	179.894	11.0432	6.9552	980.358	694.389	14.4592	10.416	205.8	1.6576	767.738	2201.35	19.0848	2155.29	311.338	252.302	39.032	13.4848	321.205	19668.9	247.486	6.888	398.104	57.8704	6755.28	25741.6	105.717	153327	3030.9	151.871	1103.44	150.562	948.472
119	939.602	140.291	121.542	282.33	3.6064	1408.72	983.786	26.4992	90.9664	101.584	20.9888	3053.66	10.7968	161.146	1.568	2.6096	0	4.4576	15.5344	73.9648	575.333	6.944	3.1584	1.1648	2.6096	0	1330.52	13.216	1442.62	2836.28	204.03	63.5824	11.0992	299.376	6028.4	396.682	5.208	317.33	41.5856	2665.75	17026.1	107.374	147119	2949.02	104.462	954.051	114.789	358.971
120	1159.69	114.722	124.421	411.085	5.8352	1915.16	1299.42	36.8032	122.618	163.733	26.2528	5230.38	18.9616	212.43	2.0048	4.0656	132.182	1.1312	13.5632	495.69	642.331	10.7184	3.1584	245.246	2.6096	537.062	3179.04	20.5408	2815.34	3195.76	233.184	114.464	11.0992	421.053	25447.7	847.325	8.6128	442.691	61.1072	6319.28	25124.5	155.792	133504	2870.94	96.936	1111.47	168.392	720.776
121	1569.11	256.85	104.586	693.19	6.328	1868.51	891.554	26.4992	104.16	115.64	11.816	2726.4	10.7968	150.024	2.6656	3.5056	98.8512	4.0656	15.5344	1541.55	721.37	10.7184	6.328	205.8	2.6096	887.544	1257.89	14.6944	873.309	1212.51	174.216	126.952	9.8112	157.237	13262.5	673.064	16.24	434.146	49.2128	3847.65	22643.6	120.512	114496	3428.05	65.8784	609.862	173.634	786.262
123	2290.65	710.502	127.448	359.913	6.866	2797.09	1125.24	22.9731	120.063	34.0058	33.2115	7359.48	19.7709	97.6473	1.73299	4.72302	0	10.4596	30.135	2099.46	916.848	14.3565	24.3561	148.761	2.71445	1532.78	1394.64	5.93554	807.599	1803.39	155.155	144.315	13.551	79.7834	72511.2	322.06	11.3055	683.647	88.7425	6860.96	129823	313.88	274971	4072.64	758.598	1952.8	305.996	340.321
126	1543.13	128.06	119.96	119.54	6.79	467.52	480.22	29.5	24.03	66.53	9.53	4977.89	18.38	154.54	1.96	4.63	0	5.45	20.41	205.3	110.94	8.38	3.2	255.79	3.3	938.28	1234.9	15.28	1041.81	728.62	191.45	52.48	1.3	137.86	25241.6	364.14	3.81	57.87	2.92	1598.98	22614.3	114.09	61245	1123.54	29.98	77.46	36.37	237.68
127	469.49	59.39	93.03	74.33	3.84	473.94	768.81	25.34	22.98	44.84	6.88	4236.36	11.49	108.45	1.63	2.85	39.96	15.07	14.87	1175.16	130.7	6.87	4.24	281.52	1.71	357.44	1744.46	11.65	1152.19	159.67	146.73	28.71	0	172.58	22943.2	65.47	2.22	71.68	2.33	5623.19	16372.1	69.03	82708.5	680.01	27.2	102.7	16.79	221.06
128	1166.93	69.54	114.36	143.85	8.14	467.52	1039.02	30.3	33.5	66.53	11.74	5706.64	17.01	154.54	2.29	4.63	10.92	16.37	19.06	22.43	110.94	9.9	4.75	389.92	4.29	744.56	2222.22	15.28	1177.38	219.23	206.12	30.68	2.23	174.99	23514.5	89.58	2.37	80.44	2.62	6972.58	18244.8	86.37	90075.2	888.04	21.54	82.48	29.24	253.82
129	2480.28	245.011	148.668	161.772	8.827	473.447	671.58	45.448	112.295	86.489	31.929	5637.88	25.662	175.37	3.344	10.604	0	6.688	50.732	359.722	200.178	25.124	0	749.012	9.966	710.16	4603.9	41.624	3538.26	1432.29	318.188	68.224	0	223.184	15934.4	567.619	13.468	153.725	4.173	1334.68	18812.3	189.189	133020	1826.55	582.854	1823.35	57.863	234.013
130	1313.78	91.97	119.96	141.43	6.79	673.25	1109.65	34.96	33.5	66.53	16.74	3630.1	21.1	180.52	2.29	4.82	0	10.47	23.06	286.55	140.52	6.87	10.35	357.04	3.8	576.07	1440.87	17.7	1293.19	1980.94	244.76	29.37	3.75	188.23	16794.4	316.5	6.81	75.4	2.92	3529.1	19069.8	126.73	124186	1239.75	40.89	90.88	42.04	251.16
131	1893.19	116.34	133.26	146.25	8.4	398.08	725.83	40.12	37.69	81.02	12.83	5254.92	22.46	190.21	2.29	5.9	77.3	6.46	17.69	302.85	118.87	11.42	7.31	518.2	4.29	552.41	2851.63	20.13	2597.15	452.98	301.64	46.94	3.75	238.86	127990	194.67	5.77	175.43	2.62	2178.34	18452.2	139.28	100050	1429.34	43.56	97.63	35.74	259.1
132	1238.02	96.35	143.29	177.2	30.07	358.7	825.97	43.66	46.07	95.53	20.22	7855.33	26.5	126.66	2.73	5.37	25.92	10.47	20.41	172.82	150.3	9.9	7.31	454.65	3.8	420.07	2353.26	18.92	2314.52	528.05	329.67	38.19	3.39	258.56	13635.6	134.73	19.63	105.68	2.33	610.7	7764.17	100.3	68524.7	963.83	31.36	76.35	48.17	248.49
133	965.41	52.73	96.27	153.45	5.08	372.26	617.95	27.03	20.87	59.3	8.03	2985.9	15.64	105.12	1.41	4.54	0	11.3	14.87	382.4	503.55	5.37	4.24	298.51	2.26	389.71	1651.72	12.86	1003.11	460.74	244.76	7.46	1.79	123.61	8605.15	114	22.67	171.14	2.92	854.35	16098.4	79.9	72325	874.08	22.97	78.58	30.55	243.11
134	734.94	58.39	97.86	94.7	7.61	436.41	596.29	25.34	27.19	37.63	13.19	3661.91	16.33	120.06	1.63	3.87	23.51	9.97	17.69	230.77	106.97	8.38	4.24	290.03	2.79	476.32	1904.69	11.65	1245.95	328.39	186.54	31.65	1.3	129.07	13908.9	103.76	5.77	103.52	2.92	1265.8	18231.6	62.45	82866.8	754.21	27.2	86.4	33.16	212.55
135	5441.48	50.3506	267.675	123.214	0.254678	199.73	287.529	4.04944	1.68604	17.0086	38.99	2787.64	4.51957	55.8972	0.0128911	35.0785	2.9224	0.0572412	11.4757	817.228	0.102521	8.39278	0	0.000496711	0.0205906	8.7846	4102.48	3.95549	256.878	339.194	0.523304	4.8382	0	21.1396	1764.55	759.301	6.24114	64.67	0.00681023	9466.49	22215.8	32.3219	63601.6	6.62753	0.0175646	15.0994	245.367	1.03611
138	36.5579	3.84739	181.753	3726.28	14.218	1291.29	5553.5	21.9606	4.15346	79.9557	20.513	5405.58	10.984	44.015	5.8865	0.996694	0	3.0073	10.8252	23.721	0.642223	0.0432437	0	1155.52	4.25327	58257.5	3726.19	0.377247	481.151	12.5649	51.9024	13.5062	0	199.871	32791	1157.17	4.09459	77.369	0.550423	18707.8	29294	3.06045	20611	535.902	7.17716	0.60184	10.5907	539.043
139	217.264	0.132164	22.4733	150.368	0.47602	380.629	18.132	24.5608	306.926	665.003	0.507644	3107.82	0.687324	240.17	0.669943	1.80109	0	4.16422	1.49791	50.6431	84.7553	12.7844	0	9521.65	1.68603	3.65772	280.373	0.807746	109.888	133.393	100.104	6.90728	0	0.84033	134679	2510.7	1.62298	52.1549	0.429368	326.162	13914.4	36.4804	4115.95	6715.27	0.0841532	1.37551	23.2507	0.110481
140	1525.99	13459.9	477.169	1560.61	56.1648	0	10589	0	4275.42	412.098	58.5506	117.681	16.1632	678.519	30.1903	23.7971	0	18.3605	0	650605	893.878	28.2467	0	31421.9	29.6469	360.222	19754.7	74.3068	23691.2	17185.7	841.759	8827.41	2.3896	4452.79	18161	4255.8	52.8015	722.363	103.269	21450.4	22898.1	274.295	362432	5681.28	185.727	1438.81	39.7262	760.359
141	1618.31	18.7349	110.124	10.2127	0.474324	230.498	1457.99	307.822	2.53476	14.9952	0.0410275	1110.42	0.241745	111.349	12.6046	65.8556	5.61258	6.67241	26.9712	2154.95	31.2041	28.5805	13.6634	2848.43	3.17181	999.683	325.143	101.527	5974.02	1776.68	963.004	74.8536	0	48.6165	8034.37	595.461	6.06829	0.542387	0.630519	9878.03	34435.7	52.9886	89408.8	527.968	82.3853	309.595	6.94141	205.204
142	3655.06	21.5011	37.0125	4.36907	0.391103	381.22	72.5809	7.95375	17.2016	2.98963	0.00821732	443.659	163.915	11.0142	2.65341	4.41322	539.678	25.3149	8.50889	270.827	48.4713	2.48493	0	31.7012	2.78563	10304.8	60.2393	18.3086	11010.9	1569.17	771.812	3.14361	0	2294.7	79983.3	15.1556	0.00377236	131.787	5.25025	2212.82	55249	0.6847	16808.3	4009.28	90.3506	54.7097	249.453	2.0634
144	529.172	267.892	2.00103	4240.17	2.02293	945.303	383.314	120.715	2926.34	212.28	0.167802	5336.72	6.93497	15.0068	5.50054	15.6195	0	9.30366	3597.3	35555.1	90.7526	6.46095	0	673.476	2.36149	44.3629	97.8195	1398.96	1108.39	2323.21	1161.6	11583.7	0	5.82656	35743.6	603.8	20.3492	0.00195129	0.048528	1564.68	19662.1	71.2033	55329.9	2961.57	3.08586	159.108	100.091	501.374
145	1485.74	253.139	136.863	411.032	6.41872	1878.41	1768.83	36.923	142.887	134.879	212.052	8036.51	15.7573	233.673	0.6776	5.34688	38.5862	54.1094	12.6403	305.228	544.532	15.9051	5.80272	269.771	4.76784	757.212	2183.15	22.5949	1114.92	2340.71	256.502	28.1758	14.8333	268.12	12243.3	1156.03	6.23392	390.803	55.9205	5095.24	24227.7	278.26	224566	3213.87	135.432	2610.62	167.614	817.235
146	208.61	33.3013	47.6144	18.8659	3.22843	207.11	14.717	0.763872	3.34561	23.1657	3.15318	1982.61	5.41894	63.92	0.120134	2.71429	0	2.30667	9.19712	112.437	23.757	4.58969	2.304	12.4362	1.35127	18.8041	35.7524	9.00022	520.446	185.817	88.3183	2.03912	1.092	60.3401	3252.16	140.643	1.35201	17.1616	0.505286	405.504	16960.7	34.038	1984.13	627.098	10.9308	321.859	18.4231	27.7014
149	1639.84	208.832	113.559	9.14771	3.52403	277.8	346.08	11.1319	2.33708	5.21944	18.2761	2875.96	12.8402	27.623	0.525678	3.74875	0	1.46984	6.88493	235.815	7.10034	5.08038	0	3.32337	6.93184	471.309	1115.31	24.5146	2854.51	419.592	59.9525	18.3946	0	176.546	831.303	41.5284	8.88554	40.3191	0.617572	883.429	20458.4	96.8246	71232.3	248.491	431.574	114.241	39.8907	22.4996
150	1125.92	111.38	120.797	399.111	5.66524	1859.37	1261.58	35.7313	119.046	158.964	25.4882	5078.04	18.4093	206.243	1.94641	3.94718	128.332	1.09825	13.1682	481.252	623.623	10.4062	3.06641	238.103	2.53359	521.42	3086.45	19.9425	2733.34	3102.68	226.392	111.13	10.7759	408.789	24706.5	822.645	8.36194	429.797	59.3274	6135.22	24392.7	151.254	129616	2787.32	94.1126	1079.09	163.487	699.783
151	729.5	92.0336	101.021	85.1604	2.93803	105.208	422.506	3.72895	19.475	20.1403	7.27917	3348.01	2.04557	222.186	0.399211	0.150091	120.588	2.47471	3.07633	137.513	50.8166	7.97736	10.5264	57.826	1.99062	326.108	3351.11	3.92622	791.464	85.6508	92.3839	23.0816	6.3	164.665	91737.5	123.385	3.8622	6.31321	3.10088	232.828	27678.2	106.288	100750	643.402	110.213	96.4438	7.05043	156.021
154	477.953	65.56	119.443	20.2184	1.87216	259.196	710.962	22.1867	18.6718	10.1126	15.9346	1523.91	11.117	57.5791	1.34156	1.86569	0	3.49396	0.19247	154.255	114.137	5.11387	6.6144	77.1217	3.48059	504.804	2055.61	0.200144	259.062	54.4905	26.8945	29.3937	2.366	12.4616	1505.96	18.0841	4.22482	0.717754	0.139636	1216.15	29626.3	62.7174	93586.7	579.084	20.6531	175.713	97.3219	144.886
155	196.69	61.75	75.95	777.7	30.94	537.88	333.74	0	63.95	71.54	66.62	1283.53	4.25	196.73	3.92	0.69	68.86	0	0	219.65	350.89	2.77	4.71	1.04	2.33	1803.6	286.88	8.46	298.42	456.23	99.86	37.78	7.53	110.21	0	363.16	3.01	187.65	26.31	1215.35	2103.66	59.4	40545.4	1946.55	35.59	5174.86	421.28	5457.37
156	86.2993	285.476	46.5042	192.133	11.9924	434.469	353.56	48.7158	44.6403	12.0916	17.3499	2618.07	1.48564	147.333	2.76023	6.19833	33.4464	1.30091	39.3995	287.399	79.699	9.50149	14.0352	94.264	2.31324	855.681	2283.57	12.9491	454.884	1663.59	212.452	12.2515	6.7648	163.905	29483.2	55.598	5.74585	84.942	2.75101	2893.46	37223.2	30.818	81414	1783.79	23.7302	19.8107	58.3319	220.188
157	1516.06	195.67	100.49	252.08	5.21	1443.02	672.18	29.97	94.66	115.67	76.36	1612.09	13.83	95.53	3.06	4.11	40.08	0.58	17.22	31.21	524.94	19.52	10.21	183.75	4.23	137.9	663.16	16.39	749.61	956.88	173.37	58.34	11	131.36	3222.05	568.6	3.57	305.96	39.57	1457.71	19371	119.17	111907	2866.12	64.4	1760.04	100.73	616.66
158	675.624	105.008	86.816	1009.92	14.456	1038.22	895.096	16.112	115.744	210.704	12.384	324.348	13.544	247.736	4.576	2.904	0	1.44	13.776	396.56	562.592	12.32	5.992	202.176	2.8	782.96	1244.02	25.856	977.48	1278.2	193.712	74.392	7.928	308.208	1833.97	1220.2	8.408	265.872	40.568	2786.83	5284.28	145.656	66209.4	2695.19	65.44	5277	71.992	2771.02
159	1082.61	291.6	88.9	327.98	11.8	1610.58	774.15	20.14	119.21	103.25	10.55	2987.31	12.79	153.69	1.14	3.63	72.8	6.02	20.39	3147.67	631.11	11.24	11.1	218.97	3.87	626.86	1217.43	17.04	295.87	2409.24	164.5	73.81	12.04	76.69	6054.31	1563.22	5.31	371.79	49.75	5562.72	21941.5	158.68	121071	2949.53	76.43	2460.88	142.45	806.03
160	1049.32	149.13	85.81	316.61	6.08	1505.95	707.9	23.66	82.91	77.97	8.37	2493.82	13.31	108.58	0.86	3.63	174.42	3.98	17.22	137.58	522.13	16.22	9.3	146.57	2.73	841.95	1089.13	11.8	521.7	817.61	128.18	16.34	9.91	87.86	7672.5	393.65	4.44	315.2	46.85	3262.29	9964.9	139.1	127463	2886.98	46.26	951.8	109.43	817.8
161	2113.67	363.87	148.3	1416.33	28.41	2424.41	1491.42	54.74	194.07	243.3	24.35	3053.38	39.86	374.34	10.43	5.56	0	8.44	29.15	559.69	1389.36	42.26	42.06	347.63	4.59	0	2069.31	27.28	1037.69	2234.88	299.83	150.81	15.82	279.84	28819.8	1843.25	10.48	614.4	112.23	5941.4	18561.9	484.41	210564	6628.87	121.74	1182.16	230.82	3602.37
162	536.21	83.3397	68.9016	801.524	11.473	823.987	710.394	12.7873	91.8603	167.225	9.82857	3391.87	10.7492	196.616	3.63175	2.30476	0	1.14286	10.9333	314.73	446.502	9.77778	4.75556	160.457	2.22222	621.397	987.321	20.5206	775.778	1014.44	153.74	59.0413	6.29206	244.61	1455.53	968.413	6.67302	211.01	32.1968	2211.77	4193.87	115.6	52547.1	2139.04	51.9365	1338.53	57.1365	2199.23
163	844.53	131.26	108.52	1262.4	18.07	1297.78	1118.87	20.14	144.68	263.38	15.48	3872.41	16.93	309.67	5.72	3.63	0	1.8	17.22	495.7	703.24	15.4	7.49	252.72	3.5	978.7	1555.03	32.32	1221.85	1597.75	242.14	92.99	9.91	385.26	2292.46	1525.25	10.51	332.34	50.71	3483.54	6605.35	182.07	82761.7	3368.99	81.8	520.37	710.11	3463.78
164	1708.7	275.28	127.93	529.81	10.84	0	1331.44	0	343.68	140.14	19.64	5988.65	16.93	245.14	2.84	4.79	0	6.35	0	899.13	559.52	16.22	0	316.87	4.59	626.86	3078.32	22.2	1599.27	2164.25	233.73	126.21	0	285.68	9103.82	711.35	11.45	391.13	56.48	3599.14	18785.5	109.05	183357	2963.43	73.72	494.96	147.21	539.23
165	18363	224.083	216.033	191.391	1.35106	7426.77	2860.1	0	172.354	272.831	49.7589	8919.07	110.211	240.884	1.08256	25.4979	790.861	0	0	6.82931	1587.47	92.6602	18.3427	5677.4	3.5882	374.77	7397.46	37.9038	5242.27	3209.22	562.065	61.144	7.83623	367.078	0	1962.85	11.7388	956.531	125.802	14047.6	366756	481.432	929874	5801.23	389.513	2743.84	2170.97	156.945
166	2105.99	970.24	203.578	203.118	5.35745	2193.88	2842.72	84.885	150.36	196.956	52.8733	29067.8	12.003	358.142	5.08102	7.03934	294.417	95.372	28.5673	13.2173	744.309	13.1133	0.985648	88.9147	4.87416	214.62	2087.44	20.0304	5701.64	3288.63	315.574	474.061	21.1848	1013.79	4116.04	4159.1	2.46645	388.167	43.9274	13414.6	21609.9	346.09	239918	4439.79	299.49	2245.07	158.506	1338.3
167	2014.51	453.098	257.897	927.28	10.941	3383.02	6439.99	62.937	298.414	217.605	33.7151	559.813	24.8392	790.818	0.207598	9.62403	51.3967	6984.19	12.8375	4130.03	781.51	17.9305	4.56284	547.976	7.43534	5752.66	9943.7	43.0962	2294.31	7922.04	525.057	18.8272	27.6745	757.17	64366.7	3251.87	15.0609	690.635	109.339	24640.9	41924.8	898.941	623489	4986.09	175.135	5620.83	385.885	1498.46
168	2082.41	645.911	115.861	327.194	6.24182	2542.81	1022.94	20.8846	109.148	30.9144	30.1923	6690.44	17.9735	88.7702	1.57545	4.29366	0	9.50869	27.3955	1908.6	833.499	13.0514	22.1419	135.237	2.46768	1393.43	1267.85	5.39594	734.181	1639.45	141.05	131.196	12.3191	72.5304	65919.3	292.782	10.2777	621.498	80.675	6237.24	118021	285.346	249974	3702.4	689.635	1775.27	278.178	309.382
169	3530.14	309.138	176.578	507.623	4.38584	2070.15	1248.41	50.338	132.479	201.255	36.4149	3247.4	15.1124	265.212	2.40702	4.4061	887.868	9.37733	7.22779	13.9974	669.235	15.736	10.9086	0.00691529	5.93372	387.202	1432.36	20.3548	4884.53	1117.81	310.184	161.801	8.92298	880.427	7068.47	99.5853	9.24011	417.56	75.1297	789.347	23983.4	235.94	196264	5370.6	218.026	3861.78	199.43	609.958
170	1295.63	122.325	229.256	525.852	19.2361	2935.07	4076.69	53.148	253.103	294.001	53.8329	62111.4	26.5916	294.964	25.0151	5.082	207.077	34.1978	3.13529	7796.62	1030.67	14.3857	13.02	322.506	1.12328	781.324	4965.81	34.4497	9937.67	132.315	554.261	104.059	20.4789	1310.58	56274.7	173.654	11.926	561.176	79.7802	15611.9	74214.7	89.6712	205848	3551.33	247.316	793.291	231.198	1227.7
171	466.168	60.368	111.175	62.8117	0.510938	913.562	724.257	14.317	47.5878	47.337	20.1915	41579.1	3.26396	77.4217	0.263087	1.36699	0	2.62755	9.23937	10.9092	265.898	1.27345	0.264702	0.0043559	1.65587	0	954.786	7.14575	2238.34	4017.31	154.955	29.9182	8.69098	357.451	1407.36	95.2778	2.8885	182.92	17.1976	1334.88	59995.2	26.5632	114722	1464.22	44.4627	244.431	350.683	39.923
172	2665.96	167.858	238.814	224.104	3.15454	4731.4	2526.42	112.589	173.972	170.401	74.5356	11826.8	35.553	243.959	1.17633	7.623	0	1.19012	17.8844	829.82	982.195	12.4888	2.22964	398.427	3.25734	493.382	10880.2	21.8548	10860	10701	375.936	235.877	20.811	770.375	472911	788.029	11.816	987.194	123.275	19191	159986	223.17	360532	4095.74	85.4708	930.981	527.511	251.092
173	3253.74	560.941	112.493	424.815	2.47324	3002.48	792.88	38.9133	83.6923	56.6664	30.4661	2142.35	7.68467	81.1175	1.38639	3.77842	0	10.2487	15.6404	5350.39	825.856	8.3259	5.96682	187.044	2.17156	898.302	1135.64	7.45632	696.642	1026.96	139.895	193.435	10.8408	71.622	85633.1	331.485	28.0067	632.966	53.3034	4743.1	86634	89.0255	176783	3893.02	59.2141	7448.74	373.908	199.194
174	122.458	19.5559	98.4118	828.29	30.4706	0	680.988	0	7.92948	76.5385	0.838638	808.617	1.49365	106.316	11.0756	0.34091	0	2.11874	0	0.783365	220.816	0.662273	0	0.00477874	0.668096	1189.24	252.564	5.25674	314.671	49.2621	59.7306	13.4722	0	164.116	4.18112	70.8612	0.613506	96.894	8.77956	547.288	253.538	80.9975	10994.4	1331.83	15.1129	162.502	3.49855	23497.2
175	220.293	69.16	85.064	871.024	34.6528	602.426	373.789	0	71.624	80.1248	6.3392	1437.55	4.76	220.338	4.3904	0.7728	77.1232	0	0	246.008	392.997	3.1024	5.2752	1.1648	2.6096	2020.03	321.306	9.4752	334.23	510.978	111.843	42.3136	8.4336	123.435	0	406.739	3.3712	210.168	29.4672	1361.19	2356.1	66.528	45410.9	2180.14	39.8608	280.739	111.896	6112.25
176	636.978	111.418	112.549	587.731	9.016	1603.67	732.715	22.5568	104.16	108.629	164.965	2582.08	17.808	121.61	2.408	4.0656	54.3872	3.2704	13.5632	1322.71	596.322	12.5888	14.4368	597.094	2.6096	887.544	1154.45	16.1616	1188.6	739.066	242.771	48.5296	10.472	163.744	13131	455.056	12.824	345.89	52.472	3256	24060.3	120.512	122995	2067.5	69.6416	557.917	180.544	579.141
177	1697.99	219.15	112.549	282.33	5.8352	1616.18	752.842	33.5664	106.019	129.55	99.3199	1805.54	15.4896	106.994	3.4272	4.6032	44.8896	0.6496	19.2864	34.9552	587.933	21.8624	11.4352	205.8	4.7376	154.448	742.739	18.3568	839.563	1071.71	194.174	65.3408	12.32	147.123	3608.7	636.832	3.9984	342.675	44.3184	1632.64	21695.5	133.47	125336	3210.05	72.128	534.442	112.818	690.659
178	756.699	117.609	97.2339	1131.11	16.1907	1162.81	1002.51	18.0454	129.633	235.988	13.8701	3469.68	15.1693	277.464	5.12512	3.25248	0	1.6128	15.4291	444.147	630.103	13.7984	6.71104	226.437	3.136	876.915	1393.31	28.9587	1094.78	1431.58	216.957	83.319	8.87936	345.193	2054.04	1366.62	9.41696	297.777	45.4362	3121.25	5918.39	163.135	74154.5	3018.62	73.2928	466.252	80.631	3103.55
179	1212.52	326.592	99.568	367.338	13.216	1803.85	867.048	22.5568	133.515	115.64	11.816	3487.13	14.3248	172.133	1.2768	4.0656	81.536	6.7424	22.8368	3525.39	706.843	12.5888	12.432	245.246	4.3344	702.083	1363.52	19.0848	331.374	2698.35	184.24	82.6672	13.4848	85.8928	6780.83	1750.81	5.9472	416.405	55.72	6230.25	24574.5	177.722	135600	3303.47	85.6016	635.488	159.544	902.754
180	1175.24	167.026	96.1072	354.603	6.8096	1686.66	792.848	26.4992	92.8592	87.3264	67.6035	2475.27	14.9072	121.61	0.9632	4.0656	195.35	4.4576	19.2864	154.09	584.786	18.1664	10.416	164.158	3.0576	942.984	1219.83	13.216	584.304	915.723	143.562	18.3008	11.0992	98.4032	8593.2	440.888	4.9728	353.024	52.472	3653.76	11160.7	155.792	142758	3233.42	51.8112	50227.8	122.562	915.936
181	2367.31	407.534	166.096	1586.29	31.8192	2715.34	1670.39	61.3088	217.358	272.496	27.272	280.334	44.6432	419.261	11.6816	6.2272	0	9.4528	32.648	626.853	1556.08	47.3312	47.1072	389.346	5.1408	0	2317.63	30.5536	1162.21	2503.07	335.81	168.907	17.7184	313.421	32278.1	2064.44	11.7376	688.128	125.698	6654.37	4458.27	542.539	235832	7424.33	136.349	1324.02	79.4922	4034.65
182	630.582	98.0075	81.0283	942.592	13.4923	969.009	835.423	15.0379	108.028	196.657	11.5584	2891.4	12.6411	231.22	4.27093	2.7104	0	1.344	12.8576	370.123	525.086	11.4987	5.59253	188.698	2.61333	730.763	1161.09	24.1323	912.315	1192.99	180.798	69.4325	7.39947	287.661	1711.7	1138.85	7.84747	248.147	37.8635	2601.04	4931.99	135.946	61795.4	2515.51	61.0773	471.802	67.1925	2586.29
183	945.874	147.011	121.542	1413.89	20.2384	1453.51	1253.13	22.5568	162.042	294.986	17.3376	4337.1	18.9616	346.83	6.4064	4.0656	0	2.016	19.2864	555.184	787.629	17.248	8.3888	283.046	3.92	1096.14	1741.63	36.1984	1368.47	1789.48	271.197	104.149	11.0992	431.491	2567.56	1708.28	11.7712	372.221	56.7952	3901.56	7397.99	203.918	92693.1	3773.27	91.616	790.962	100.789	3879.43
184	1913.74	308.314	143.282	593.387	12.1408	0	1491.21	0	384.922	156.957	21.9968	6707.29	18.9616	274.557	3.1808	5.3648	0	7.112	0	1007.03	626.662	18.1664	0	354.894	5.1408	702.083	3447.72	24.864	1791.18	2423.96	261.778	141.355	16.982	319.962	10196.3	796.712	12.824	438.066	63.2576	4031.04	21039.8	122.136	205360	3319.04	82.5664	554.355	19.0054	603.938
185	797.82	2703.63	224.585	534.191	15.7467	1702.82	3652.46	55.4127	613.92	193.115	21.3961	10401	9.71256	283.233	10.2938	9.79541	0	16.6305	0	13173.6	560.477	13.1147	3.58211	3581.79	8.77887	222.08	4394.46	28.1746	8709.54	4516.55	401.069	1580.17	56.9066	1473.66	8162.9	2374.36	12.8853	367.802	49.4465	11575.6	15915.1	199.944	180413	3028.31	139.435	1133.21	185.795	613.432
186	1287.39	40842.6	612.156	1517.29	65.5436	0	16981.4	0	5532.78	468.397	39.8403	1372.25	11.8536	706.175	55.652	32.9499	0	28.7698	0	2.41126e+06	866.234	24.5928	0	102289	39.6988	207.599	22853.5	81.0526	53531.5	24038.2	1067.64	30242.9	5.03014	9792.12	16650.8	7528.32	54.2346	678.246	93.5568	37247.1	20407	359.62	348094	5560.77	247.317	2107.94	43.2126	785.236
187	432.992	69.4512	106.21	627.054	17.2032	0	901.331	0	49.4144	98.0336	3.8416	2326.39	4.76	152.813	5.3088	1.2096	0	3.472	0	25.1216	332.718	3.1024	0	1.1648	1.6576	817.286	834.635	10.2256	671.496	309.075	111.843	39.032	0	204.96	184.677	212.52	2.5088	184.274	21.0784	1328.5	2065.8	88.9616	42499.9	1880.51	31.5952	268.453	21.4816	3369.37
188	348.329	28.4698	7.9141	78.0421	2.35306	199.97	279.652	1.58216	7.71032	15.8869	12.6982	927.711	11.5232	19.9401	0.994844	2.16259	57.1428	1.74944	7.12892	113.599	17.4325	4.26537	5.5968	159.366	0.658393	318.251	621.258	11.6417	809.956	68.6996	154.542	12.7606	0	38.1131	11469.1	28.1601	1.92567	67.1569	2.34455	5143.79	22511.6	46.0407	74473.9	236.955	515.387	89.0656	16.4343	59.7423
189	325.431	49.4349	63.2294	3.40969	4.6566	33.9118	106.391	0.72099	18.6493	26.5957	86.0886	610.408	6.97502	89.9833	1.00001	3.37222	0	9.82924	13.0654	3.6143	66.1556	6.03934	4.56	34.4409	2.14777	9.04758	990.944	7.39806	750.041	90.1352	123.782	24.0537	2.4976	95.2227	4016.69	6.76438	1.16964	46.7976	0.510762	2154.59	18244.8	27.6593	39005.9	613.379	510.584	11.4726	18.8429	58.3829
190	3706.65	324.595	185.407	533.004	4.60514	2173.66	1310.83	52.8549	139.103	211.318	38.2357	3409.77	15.868	278.473	2.52737	4.62641	932.261	9.84619	7.58918	14.6972	702.697	16.5228	11.4541	0.00726105	6.23041	406.562	1503.98	21.3726	5128.76	1173.7	325.693	169.891	9.36913	924.449	7421.89	104.565	9.70211	438.438	78.8862	828.815	25182.6	247.737	206077	5639.13	228.927	4054.87	209.401	640.456
191	990.303	31417.4	470.889	1167.14	50.4182	0	13062.6	0	4255.98	360.305	363.491	1163.86	10.776	641.977	50.5927	29.9544	0	26.1544	0	2.19205e+06	787.485	22.3571	0	92989.8	36.0898	188.726	20775.9	73.6841	48665	21852.9	970.584	27493.6	4.57285	8901.93	15137.1	6843.93	49.3041	616.588	85.0517	33861	18551.8	326.928	316449	5055.24	224.833	1916.31	39.2842	713.851
192	1177.84	111.204	208.414	478.048	17.4874	2668.25	3706.08	48.3163	230.093	267.274	48.939	5646.94	24.1742	268.149	22.741	4.62	188.251	31.089	2.85027	7087.84	936.971	13.0779	11.8364	293.187	1.02117	710.295	4514.37	31.3179	9034.24	120.286	503.874	94.5995	18.6172	1191.44	51158.8	157.867	10.8418	510.16	72.5275	14192.6	67467.9	81.5193	187134	3228.48	224.833	721.174	210.18	1116.1
193	626.319	34.8453	28.9266	210.991	30.217	178.856	755.795	64.3143	30.038	92.6198	24.3881	2638.31	57.2126	109.679	1.12244	6.27161	53.9136	3.24415	6.04605	12.9111	82.8985	8.93722	14.0352	84.4697	1.19028	44.103	1162.47	18.4428	312.072	334.01	168.781	17.4018	7.5936	13.7956	20803.7	135.969	0.761035	49.4394	3.47365	289.563	15528.3	55.3894	16207.3	1010.73	259.321	51.5832	133.257	333.436
194	565.96	29.2889	73.4355	59.8334	4.02831	123.098	73.9709	14.1964	6.83452	27.7418	128.146	150.104	11.9758	19.6286	0.0656138	3.99723	0	5.33053	7.39068	233.325	46.6399	0	5.5968	121.794	1.51528	125.485	808.559	10.088	436.837	342.786	106.276	7.59017	2.7566	117.357	7261.71	79.2534	4.45766	45.6641	1.78222	189.912	22135.3	16.596	33352.9	380.823	1455.3	68.7785	27.7077	88.9727
195	467.786	75.0321	114.744	677.443	18.5856	0	973.76	0	53.3852	105.911	4.1503	2513.33	5.1425	165.092	5.7354	1.3068	0	3.751	0	27.1403	359.455	3.3517	0	1.2584	1.7908	882.961	901.704	11.0473	725.455	333.912	120.831	42.1685	0	221.43	199.517	229.597	2.7104	199.081	22.7722	1435.25	2231.8	96.1103	45915.1	2031.63	34.1341	290.025	23.2078	3640.13
196	457.027	59.1843	108.995	61.5801	0.50092	895.649	710.056	14.0363	46.6547	46.4088	19.7956	4076.85	3.19996	75.9036	0.257929	1.34019	0	2.57603	9.05821	10.6953	260.685	1.24848	0.259512	0.00427049	1.62341	0	936.065	7.00564	2194.45	3938.54	151.917	29.3316	8.52057	350.442	1379.77	93.4096	2.83186	179.334	16.8604	1308.7	58818.8	26.0424	112472	1435.51	43.5909	239.638	343.807	39.1402
197	476.553	143.785	24.29	123.152	55.5865	216.304	462.605	106.819	358.613	78.2098	12.7291	2858.93	49.8334	219.647	66.4293	0.141008	4812	195.123	8.05159	22.3503	1323.07	0.0374321	1050.96	2198.16	190.526	78.8579	68.4905	26.3506	1158.38	682.262	156.31	49.0943	9.3345	111.81	2445.32	19.513	2.94024	17.3025	36.6787	418.673	12919.7	2.16321	75098.1	2433.93	515.143	145.904	2.53623	143.592
198	1777.31	111.905	159.209	149.402	2.10303	3154.27	1684.28	75.0592	115.982	113.601	49.6904	7884.55	23.702	162.64	0.78422	5.082	0	0.793411	11.9229	553.213	654.797	8.3259	1.48643	265.618	2.17156	328.921	7253.47	14.5699	7239.97	7133.99	250.624	157.251	13.874	513.584	315274	525.352	7.87731	658.129	82.1832	12794	106657	148.78	240355	2730.49	56.9805	620.654	351.674	167.395
199	183.686	29.3338	147.618	1242.43	45.7059	0	1021.48	0	11.8942	114.808	1.25796	1512.93	2.24048	159.474	16.6134	0.511365	0	3.17811	0	1.17505	331.224	0.993409	0	0.00716811	1.00214	1783.86	378.846	7.88511	472.007	73.8931	89.5959	20.2084	0	246.174	6.27169	106.292	0.920259	145.341	13.1693	820.932	380.308	121.496	16491.5	1997.75	22.6694	243.752	5.24782	35245.8
200	1035.44	102.43	111.09	367.04	5.21	1709.96	1160.2	32.86	109.48	146.19	11.72	4669.98	16.93	189.67	1.79	3.63	118.02	1.01	12.11	442.58	573.51	9.57	2.82	218.97	2.33	479.52	2838.43	18.34	2513.7	2853.36	208.2	102.2	9.91	375.94	22721.2	756.54	7.69	395.26	54.56	5642.21	22432.6	139.1	119200	2563.34	57.7	529.27	150.35	643.55
201	149.007	23.7867	34.0103	13.4757	2.30602	147.936	10.5121	0.545623	2.38972	16.5469	2.25227	2130.43	3.87067	45.6571	0.0858099	1.93878	0	1.64762	6.56937	80.3124	16.9693	3.27835	1.64571	8.88298	0.965195	13.4315	25.5374	6.42873	371.747	132.727	63.0845	1.45651	0.78	43.1001	2322.97	100.46	0.965721	12.2583	0.360918	289.646	12114.8	24.3129	1417.24	447.927	7.80772	229.899	13.1593	19.7867
202	1541.09	252.263	102.718	680.812	6.215	1835.14	875.633	26.026	102.3	113.575	11.605	2677.72	10.604	147.345	2.618	3.443	97.086	3.993	15.257	1514.02	708.488	10.527	6.215	202.125	2.563	871.695	1235.43	14.432	857.714	1190.86	171.105	124.685	9.636	154.429	13025.7	661.045	15.95	426.393	48.334	3778.94	22239.3	118.36	112451	3366.84	64.702	598.972	170.533	772.222
203	365.746	29.8933	8.30981	81.9442	2.47072	209.968	293.634	1.66127	8.09584	16.6812	5.73586	974.097	12.0993	20.9371	1.04459	2.27072	59.9999	1.83691	7.48537	119.279	18.3042	4.47864	5.87664	167.335	0.691313	334.164	652.321	12.2237	850.454	72.1345	162.269	13.3986	0	40.0187	12042.6	29.5681	2.02195	70.5147	2.46178	5400.98	23637.2	48.3427	78197.6	248.802	18.0386	93.5189	17.256	62.7295
204	568.09	31.6057	26.2373	191.375	27.4077	162.228	685.528	58.335	27.2454	84.0088	0.99521	2393.02	51.8935	99.4821	1.01809	5.68853	48.9012	2.94254	5.48395	11.7108	75.1914	8.10632	12.7303	76.6165	1.07962	40.0027	1054.4	16.7282	283.059	302.957	153.089	15.7839	6.88762	12.513	18869.6	123.328	0.690282	44.843	3.15071	262.643	14084.7	50.2398	14700.5	916.76	11.7606	46.7875	120.868	302.436
205	1967.81	250.599	136.271	10.9773	4.22883	333.36	415.296	13.3583	2.8045	6.26333	21.9313	3451.15	15.4083	33.1476	0.630814	4.4985	0	1.7638	8.26192	282.978	8.52041	6.09646	0	3.98804	8.3182	565.57	1338.37	29.4175	3425.41	503.511	71.943	22.0736	0	211.855	997.563	49.8341	10.6626	48.3829	0.741087	1060.11	24550.1	116.189	85478.8	298.19	517.888	137.089	47.8688	26.9995
206	2369.13	92.6693	51.5194	102.189	10.4325	1104.82	2097.72	10.8857	9.06403	117.54	28.226	1903.72	21.8695	196.421	4.61084	1.77546	0	19.1465	12.2759	438.974	149.969	3.01569	25.0387	209.691	0.747843	56.7549	2112.4	17.3838	940.184	3346.39	174.283	44.1813	10.584	65.5425	16370	146.608	10.8632	142.083	3.58835	6595.58	48055.9	188.527	209737	207.982	0.830398	108.588	10.5606	6.74904
207	669.266	84.4345	92.6802	78.1288	2.69544	96.5215	387.62	3.42106	17.867	18.4773	6.67814	319.274	1.87667	203.84	0.366248	0.137698	110.631	2.27037	2.82232	126.159	46.6208	7.31868	9.65725	53.0514	1.82625	299.182	3074.41	3.60204	726.114	78.5787	84.7559	21.1758	5.77982	151.069	84162.9	113.197	3.5433	5.79194	2.84484	213.604	25392.9	97.5116	92430.8	590.277	101.113	88.4805	6.46829	143.138
208	596.495	33.186	27.5492	200.944	28.7781	170.339	719.804	61.2517	28.6076	88.2093	1.04497	2512.67	54.4882	104.456	1.06899	5.97296	51.3463	3.08966	5.75814	12.2963	78.9509	8.51164	13.3669	80.4474	1.1336	42.0028	1107.12	17.5646	297.212	318.105	160.744	16.5731	7.232	13.1387	19813	129.494	0.724796	47.0851	3.30824	275.775	14788.9	52.7518	15435.5	962.598	12.3486	49.1269	126.911	317.558
209	519.229	26.8706	67.3721	54.893	3.6957	112.934	67.8632	13.0242	6.2702	25.4512	119.096	4137.71	10.9869	18.0079	0.0601961	3.66718	0	4.89039	6.78044	214.059	42.7889	0	5.13468	111.738	1.39017	115.124	741.797	9.25505	400.768	314.483	97.5009	6.96345	2.52899	107.667	6662.12	72.7096	4.08959	41.8937	1.63506	174.231	20307.6	15.2257	30599	349.379	44.5046	63.0996	25.4199	81.6264
210	908.039	141.131	116.681	1357.33	19.4289	1395.37	1203.01	21.6545	155.56	283.186	16.6441	4163.62	18.2031	332.957	6.15014	3.90298	0	1.93536	18.5149	532.977	756.124	16.5581	8.05325	271.725	3.7632	1052.3	1671.97	34.7505	1313.73	1717.9	260.349	99.9828	10.6552	414.232	2464.85	1639.95	11.3004	357.332	54.5234	3745.5	7102.07	195.762	88985.4	3622.34	87.9514	559.502	96.7572	3724.26
211	448.066	58.0238	106.858	60.3726	0.491098	878.088	696.134	13.7611	45.7399	45.4988	19.4074	39964.6	3.13722	74.4153	0.252871	1.31391	0	2.52552	8.88059	10.4856	255.573	1.224	0.254423	0.00418675	1.59157	0	917.711	6.86827	2151.42	3861.31	148.938	28.7565	8.3535	343.57	1352.71	91.5781	2.77634	175.817	16.5298	1283.04	57665.5	25.5317	110267	1407.36	42.7362	234.939	337.066	38.3727
212	425.26	68.211	104.313	615.857	16.896	0	885.236	0	48.532	96.283	3.773	2284.84	4.675	150.084	5.214	1.188	0	3.41	0	24.673	326.777	3.047	0	1.144	1.628	802.692	819.731	10.043	659.505	303.556	109.846	38.335	0	201.3	181.379	208.725	2.464	180.983	20.702	1304.78	2028.91	87.373	41741	1846.93	31.031	263.659	21.098	3309.21
213	3384.19	165.058	182.492	258.876	7.29893	470.413	766.455	40.3461	55.6508	76.6488	13.6664	4517.83	31.5391	214.95	2.09435	4.67394	59.5384	7.56369	20.2009	262.175	26.3586	1.17792	8.54784	2.36487	4.16248	51.0578	1199.68	21.4554	1058.2	1088.74	19.0069	29.8976	6.11912	102.172	4029.62	275.482	9.00253	64.891	1.13113	4183.82	32865.2	59.8444	145241	347.757	6.80783	98.64	48.3929	27.6053
214	568.73	99.48	100.49	524.76	8.05	1431.85	654.21	20.14	93	96.99	11.33	2305.43	15.9	108.58	2.15	3.63	48.56	2.92	12.11	1180.99	532.43	11.24	12.89	533.12	2.33	792.45	1030.76	14.43	1061.25	659.88	216.76	43.33	9.35	146.2	11724.1	406.3	11.45	308.83	46.85	2907.14	21482.4	107.6	109817	1845.98	62.18	498.14	161.2	517.09
215	510.676	79.3711	65.6206	763.356	10.9267	784.75	676.565	12.1784	87.486	159.262	9.36054	1992.26	10.2373	187.253	3.45881	2.19501	0	1.08844	10.4127	299.743	425.24	9.31217	4.5291	152.816	2.1164	591.807	940.305	19.5435	738.836	966.138	146.419	56.2298	5.99244	232.961	1386.22	922.298	6.35525	200.961	30.6636	2106.45	3994.16	110.095	50044.9	2037.18	49.4633	1274.79	54.4157	2094.5
216	764.647	121.218	135.254	172.622	4.25462	89.989	708.764	2.15075	33.7735	35.057	14.0894	5131.08	10.161	33.864	1.57703	3.55697	23.551	0.13411	3.41323	110.04	59.4022	3.76603	10.8691	132.678	4.16886	150.399	474.955	6.92097	666.491	43.6836	46.102	12.8639	3.0576	103.294	4381.25	116.721	6.24946	124.559	1.00984	1585.66	23153.4	110.649	2415.09	1149.83	32.0273	72.6768	42.9723	33.3662
217	1295.32	284.407	109.525	627.753	10.3734	1774.38	1044.97	20.0323	122.744	88.1373	137.257	3417.05	17.0386	161.946	2.93216	3.85616	0	4.04096	21.215	950.069	747.812	13.8477	12.5787	180.574	2.87056	1140.66	1371.49	12.899	925.121	1580.85	180.513	107.886	10.7923	163.277	12007.3	652.726	10.1517	443.914	62.4747	4552.97	27271.9	222.635	140491	3449.69	347.989	2967.46	154.542	1011.14
218	984.191	265.091	80.8182	298.164	10.7273	1464.16	703.773	18.3091	108.373	93.8636	9.59091	27261.2	11.6273	139.718	1.03636	3.3	66.1818	5.47273	18.5364	2861.52	573.736	10.2182	10.0909	199.064	3.51818	569.873	1106.75	15.4909	268.973	2190.22	149.545	67.1	10.9455	69.7182	5503.92	1421.11	4.82727	337.991	45.2273	5057.02	19946.8	144.255	110065	2681.39	69.4818	2237.16	129.5	732.755
219	979.365	139.188	80.0893	295.503	5.67467	1405.55	660.707	22.0827	77.3827	72.772	56.3363	2062.72	12.4227	101.341	0.802667	3.388	162.792	3.71467	16.072	128.408	487.321	15.1387	8.68	136.799	2.548	785.82	1016.52	11.0133	486.92	763.103	119.635	15.2507	9.24933	82.0027	7161	367.407	4.144	294.187	43.7267	3044.8	9300.57	129.827	118965	2694.51	43.176	41856.5	102.135	763.28
220	168.824	63.763	17.5691	83.6566	5.01283	739.736	919.77	3.97908	6.85329	13.277	155.508	3009.65	2.94518	51.6727	0.345925	4.19741	16.2582	13.4127	25.7069	802.318	240.413	8.72413	5.57723	194.715	1.7855	435.75	1155	14.335	1223.53	209.312	173.922	43.1623	0	60.8459	33220.5	126.714	0.510807	34.4443	2.20157	4603.65	56146.1	10.2431	109179	303.356	36.3087	167.449	28.5484	398.063
221	2536.4	436.644	177.96	1699.6	34.092	2909.29	1789.7	65.688	232.884	291.96	29.22	3664.06	47.832	449.208	12.516	6.672	0	10.128	34.98	671.628	1667.23	50.712	50.472	417.156	5.508	0	2483.17	32.736	1245.23	2681.86	359.796	180.972	18.984	335.808	34583.7	2211.9	12.576	737.28	134.676	7129.68	22274.3	581.292	252677	7954.64	146.088	1418.59	276.984	4322.84
222	174.386	20.353	184.576	180.213	12.0083	360.298	1228.93	5.8724	15.1534	73.7261	7.48143	7988.18	13.994	92.8775	4.17741	2.93109	0	9.36104	19.0139	13.6649	11.2228	0.817047	5.68822	343.481	4.83221	1071.45	3308.51	2.67093	886.568	57.9432	128.148	26.6003	2.32689	220.565	16937.2	152.331	3.49883	88.8023	0.912921	10150.4	34118.3	15.8412	45332.1	846.128	19.0294	9.05033	20.8481	305.443
223	643.194	99.9676	82.6488	961.444	13.7621	988.389	852.131	15.3386	110.188	200.59	11.7896	2949.23	12.8939	235.845	4.35635	2.76461	0	1.37088	13.1148	377.525	535.588	11.7286	5.70438	192.472	2.6656	745.378	1184.31	24.6149	930.561	1216.85	184.414	70.8212	7.54746	293.414	1745.94	1161.63	8.00442	253.11	38.6207	2653.06	5030.63	138.665	63031.3	2565.82	62.2989	481.238	68.5364	2638.01
224	1081.49	8.78658	98.5725	67.1987	2.16619	634.496	143.528	27.6549	52.2595	106.746	5.09432	3555.29	5.38262	136.226	1.15795	4.70801	0	4.8274	5.81862	182.773	47.8668	14.6021	11.7749	347.102	6.19417	69.4421	1091.13	8.06263	936.712	461.627	140.365	18.8523	7.69496	22.0689	17696.8	630.061	6.88058	76.6952	1.00478	972.59	28218.5	115.967	31024.2	2160.49	11.7591	69.9036	50.9353	9.147
225	1898.68	91.8702	118.453	228.015	9.09943	91.2321	947.625	32.4003	7.42468	126.456	6.90375	4796.37	9.64607	57.9329	0.581675	1.76659	22.5763	1.79797	57.0739	56.2495	33.1197	1.36039	10.7827	42.8333	5.66744	145.07	1812.79	27.0683	3492.84	194.037	26.7225	22.1519	11.0074	72.1777	8755.86	189.539	2.05955	5.71897	2.63614	2834.69	17237.2	198.394	68352.9	441.806	0.597072	14.1212	7.95272	114.748
226	563.02	87.5067	72.3467	841.6	12.0467	865.187	745.913	13.4267	96.4533	175.587	10.32	2581.61	11.2867	206.447	3.81333	2.42	0	1.2	11.48	330.467	468.827	10.2667	4.99333	168.48	2.33333	652.467	1036.69	21.5467	814.567	1065.17	161.427	61.9933	6.60667	256.84	1528.31	1016.83	7.00667	221.56	33.8067	2322.36	4403.57	121.38	55174.5	2245.99	54.5333	346.913	473.407	2309.19
227	1139.13	183.52	85.2867	353.207	7.22667	0	887.627	0	229.12	93.4267	13.0933	3992.43	11.2867	163.427	1.89333	3.19333	0	4.23333	0	599.42	373.013	10.8133	0	211.247	3.06	417.907	2052.21	14.8	1066.18	1442.83	155.82	84.14	0	190.453	6069.21	474.233	7.63333	260.753	37.6533	2399.43	12523.7	72.7	122238	1975.62	49.1467	329.973	98.14	359.487
228	773.656	27.2924	80.879	20.9987	0.775904	119.412	558.854	22.2682	5.38761	12.3741	3.59187	4384.63	1.74634	103.382	1.7201	2.2386	26.4982	3.11596	6.4859	357.793	46.3344	10.7515	6.31584	311.21	1.78917	375.279	800.424	14.2162	1429.19	299.129	212.381	27.32	4.41	63.7084	17844	207.848	3.44711	6.4767	1.07221	1079.83	20291.6	57.5468	67579.6	383.078	26.7298	61.2935	4.59805	137.206
229	143.175	58.5823	13.8357	70.9472	4.60554	582.542	780.036	3.65578	5.39697	11.26	16.4287	2370.1	2.49774	47.4743	0.272416	3.55973	14.9372	10.5625	21.8014	737.13	189.325	7.39874	5.12408	153.338	1.51424	400.345	909.566	12.1572	1124.12	164.833	147.5	39.6553	0	51.602	30521.3	99.7876	0.433203	31.6457	1.73374	3904.25	51584.2	8.06641	92592	278.708	28.5931	142.01	26.2289	313.475
230	1710.49	28.5639	39.8367	34.3244	3.58745	317.907	264.782	23.6023	27.6745	18.8121	2.73504	2198.38	33.6706	36.2704	2.10109	5.94762	154.371	11.0331	8.10865	61.708	106.988	5.32763	8.34768	63.0012	2.05856	703.504	322.175	20.7738	1934.43	881.405	408.032	7.71837	9.52952	201.145	42568.1	55.2671	0.308587	84.2338	5.19929	904.942	30566	7.49764	18659.2	2100.7	19.7178	60.0568	49.67	31.9344
231	1486.84	92.0291	100.214	301.835	5.05825	1563.67	764.359	31.9029	82.1359	109.301	9.86408	1647.07	16.932	170.311	1.61165	3.28155	182.573	9.57282	0	30.301	583.903	12.534	7.27184	60.1165	2.26214	643.214	1139.71	14.0097	978.534	946.66	185.35	37.6019	6.00971	157.359	6810.42	660.534	4.65049	331.456	45.0097	3232.61	21730.9	132.301	151910	2629.03	67.8738	478.078	132.087	724.049
232	1974.27	77.2244	42.9328	85.1571	8.69378	920.683	1748.1	9.07143	7.55336	97.9503	23.5216	1586.43	18.2246	163.684	3.84237	1.47955	0	15.9554	10.2299	365.812	124.974	2.51307	20.8656	174.743	0.623203	47.2957	1760.34	14.4865	783.487	2788.66	145.235	36.8177	8.82	54.6188	13641.6	122.174	9.05269	118.402	2.9903	5496.32	40046.6	157.106	174781	173.319	0.691999	90.4901	8.80046	5.6242
